# Supplementary material for: Propensity score analysis comparing survival between definitive chemoradiotherapy and esophagectomy with adjuvant chemoradiotherapy in patients with esophageal squamous cell carcinoma
Source: PLoS One. 2022 Oct 13;17(10):e0271338. doi: 10.1371/journal.pone.0271338 (PMC9560125; doi:10.1371/journal.pone.0271338)
Supplement: S1 Data — (XLSX) [file pone.0271338.s001.xlsx]

## Sheet: 工作表1
Before matching									Matching condition								After matching			NEW.PA_M2
	Total		trt_list				p					Same condition	Different condition					All		trt_list				p
			CT+RT		OP->CT+RT								1	2	3					CT+RT		OP->CT+RT
	N	%	N	%	N	%			match:	1	age	連續						N	%	N	%	N	%
Total	4931		4381	88.85	550	11.15				2	sex	M / F					Total	912		456		456
Diagnosed Year							<0.0001			3	cT	3分(1/2/3)					Diagnosed Year
2008	478	9.69	398	9.08	80	14.55				4	cN	4分(0/1/2/3)					2008	103	11.29	32	7.02	71	15.57
2009	592	12.01	519	11.85	73	13.27				5	cStage	3分(2/3/4)					2009	113	12.39	49	10.75	64	14.04
2010	719	14.58	621	14.17	98	17.82				6	tumor length		連續	≦5 / >5cm	<5 / ≧5cm		2010	145	15.9	66	14.47	79	17.32
2011	711	14.42	629	14.36	82	14.91				7	location (unknown可)	4分(L/M/U/X)					2011	118	12.94	48	10.53	70	15.35
2012	746	15.13	679	15.5	67	12.18				8	grade (unknown可)		含不詳_4分(1 / 2 / 3,4 / X)	含不詳_3分(1,2 / 3,4 / X)			2012	118	12.94	69	15.13	49	10.75
2013	818	16.59	738	16.85	80	14.55				9	CCI	連續					2013	162	17.76	94	20.61	68	14.91
2014	867	17.58	797	18.19	70	12.73											2014	153	16.78	98	21.49	55	12.06
age																	age
Min, Max	18, 95		18, 95		28, 86												Min, Max
Mean, SD	57.4279	11.0387	57.8327	11.1961	54.2036	9.07921	<0.0001										Mean, SD
Median	56		56		54
age							<0.0001										age
<55	2146	43.52	1862	42.5	284	51.64											<55	462	50.66	241	52.85	221	48.46
≧55	2785	56.48	2519	57.5	266	48.36											≧55	450	49.34	215	47.15	235	51.54
age							<0.0001										agex2
≦60	3246	65.83	2820	64.37	426	77.45											≦60	677	74.23	334	73.25	343	75.22
>60	1685	34.17	1561	35.63	124	22.55											>60	235	25.77	122	26.75	113	24.78
sex							0.466										sex
1	4693	95.17	4173	95.25	520	94.55											1	863	94.63	431	94.52	432	94.74
2	238	4.83	208	4.75	30	5.45											2	49	5.37	25	5.48	24	5.26
cT							<0.0001										cT
1	361	7.32	294	6.71	67	12.18											1	107	11.73	55	12.06	52	11.4
2	902	18.29	753	17.19	149	27.09											2	241	26.43	125	27.41	116	25.44
3	3668	74.39	3334	76.1	334	60.73											3	564	61.84	276	60.53	288	63.16
cT							<0.0001										cT
1 / 2	1263	25.61	1047	23.9	216	39.27											1 / 2	348	38.16	180	39.47	168	36.84
3	3668	74.39	3334	76.1	334	60.73											3	564	61.84	276	60.53	288	63.16
cN							<0.0001										cN
0	959	19.45	741	16.91	218	39.64											0	329	36.07	168	36.84	161	35.31
1	2112	42.83	1843	42.07	269	48.91											1	468	51.32	233	51.1	235	51.54
2	1144	23.2	1090	24.88	54	9.82											2	96	10.53	44	9.65	52	11.4
3	716	14.52	707	16.14	9	1.64											3	19	2.08	11	2.41	8	1.75
cN							<0.0001										cN
N0	946	19.18	730	16.66	216	39.27											N0	327	35.86	168	36.84	159	34.87
N+	3985	80.82	3651	83.34	334	60.73											N+	585	64.14	288	63.16	297	65.13
cM							<0.0001										cM
0	3753	76.11	3217	73.43	536	97.45											0	879	96.38	436	95.61	443	97.15
1	1178	23.89	1164	26.57	14	2.55											1	33	3.62	20	4.39	13	2.85
cStage							<0.0001										cStage
1	43	0.87	85		14												1	19	2.08	11		13
1A	56	1.14															1A	5	0.55
1B	113	2.29	84	1.92	29	5.27											1B	44	4.82	24	5.26	20	4.39
2A	456	9.25	341	7.78	115	20.91											2A	147	16.12	73	16.01	74	16.23
2B	560	11.36	428	9.77	132	24											2B	234	25.66	123	26.97	111	24.34
3	383	7.77	307	7.01	76	13.82											3	106	11.62	34	7.46	72	15.79
3A	912	18.5	798	18.22	114	20.73											3A	231	25.33	130	28.51	101	22.15
3B	731	14.82	694	15.84	37	6.73											3B	65	7.13	30	6.58	35	7.68
3C	401	8.13	393	8.97	8	1.45											3C	17	1.86	10	2.19	7	1.54
4	933	18.92	923	21.07	10	1.82											4	25	2.74	16	3.51	9	1.97
4A	98	1.99	87	1.99	11	2											4A	11	1.21	5		14
4B	245	4.97	241	5.5	4	0.73											4B	8	0.88
cStage							<0.0001										cStage
1	212	4.3	169	3.86	43	7.82											1	68	7.46	35	7.68	33	7.24
2	1016	20.6	769	17.55	247	44.91											2	381	41.78	196	42.98	185	40.57
3	2427	49.22	2192	50.03	235	42.73											3	419	45.94	204	44.74	215	47.15
4	1276	25.88	1251	28.56	25	4.55											4	44	4.82	21	4.61	23	5.04
size (mm)
Min, Max	0, 360		0, 360		3, 130
Mean, SD	55.0124	28.9165	56.987	29.8006	44.4653	20.6811	<0.0001
Median	50		51		40
size							<0.0001										size
≦50mm	1780	36.1	1409	32.16	371	67.45											≦50mm	626	68.64	317	69.52	309	67.76
>50mm	1602	32.49	1440	32.87	162	29.45											>50mm	286	31.36	139	30.48	147	32.24
Specific invasion(whole circumference, diffuse)	143	2.9	139	3.17	4	0.73											size
Unknown	1406	28.51	1393	31.8	13	2.36											<50mm	549	60.2	271	59.43	278	60.96
size							<0.0001										≧50mm	363	39.8	185	40.57	178	39.04
<50mm	1468	29.77	1130	25.79	338	61.45											location
≧50mm	1914	38.82	1719	39.24	195	35.45											L	261	28.62	132	28.95	129	28.29
Specific invasion(whole circumference, diffuse)	143	2.9	139	3.17	4	0.73											M	318	34.87	159	34.87	159	34.87
Unknown	1406	28.51	1393	31.8	13	2.36											U	83	9.1	41	8.99	42	9.21
location							<0.0001										X	250	27.41	124	27.19	126	27.63
L	1140	23.12	957	21.84	183	33.27
M	1657	33.6	1483	33.85	174	31.64											grade
U	1029	20.87	985	22.48	44	8											1	27	2.96	15	3.29	12	2.63
Unknown	1105	22.41	956	21.82	149	27.09											2	583	63.93	293	64.25	290	63.6
grade							<0.0001										3 / 4	284	31.14	139	30.48	145	31.8
1	95	1.93	80	1.83	15	2.73											9	18	1.97	9	1.97	9	1.97
2	2289	46.42	1953	44.58	336	61.09											grade
3	1084	21.98	922		182												1 / 2	610	66.89	308	67.54	302	66.23
4	20	0.41															3 / 4	284	31.14	139	30.48	145	31.8
9	1443	29.26	1426	32.55	17	3.09											9	18	1.97	9	1.97	9	1.97
grade							<0.0001
1	95	1.93	80	1.83	15	2.73
2	2289	46.42	1953	44.58	336	61.09
3 / 4	1104	22.39	922	21.05	182	33.09
9	1443	29.26	1426	32.55	17	3.09
grade							<0.0001
1 / 2	2384	48.35	2033	46.4	351	63.82
3 / 4	1104	22.39	922	21.05	182	33.09											CCI_level
9	1443	29.26	1426	32.55	17	3.09											0	572	62.72	279	61.18	293	64.25
CCI_level																	1	210	23.03	106	23.25	104	22.81
Min, Max	0, 9		0, 9		0, 5												>=2	130	14.25	71	15.57	59	12.94
Mean, SD	0.774488	1.24432	0.805524	1.27429	0.527273	0.93805	<0.0001										CCI_level
Median	0		0		0												0	572	62.72	279	61.18	293	64.25
																	1	210	23.03	106	23.25	104	22.81
																	2	67	7.35	33	7.24	34	7.46
																	>=3	63	6.91	38	8.33	25	5.48
CCI_level							<0.0001										CCI_level
0	2850	57.8	2483	56.68	367	66.73											0	572	62.72	279	61.18	293	64.25
1	1238	25.11	1119	25.54	119	21.64											1	210	23.03	106	23.25	104	22.81
>=2	843	17.1	779	17.78	64	11.64											2	67	7.35	33	7.24	34	7.46
CCI_level							<0.0001										3	26	2.85	14	3.07	12	2.63
0	2850	57.8	2483	56.68	367	66.73											>=4	37	4.06	24	5.26	13	2.85
1	1238	25.11	1119	25.54	119	21.64
2	400	8.11	361	8.24	39	7.09
>=3	443	8.98	418	9.54	25	4.55
CCI_level							<0.0001
0	2850	57.8	2483	56.68	367	66.73
1	1238	25.11	1119	25.54	119	21.64
2	400	8.11	361	8.24	39	7.09
3	182	3.69	170	3.88	12	2.18
>=4	261	5.29	248	5.66	13	2.36
